# Supplementary material for: First Molecular Verification of the Two-Spot Cotton Leafhopper Amrasca biguttula (Hemiptera: Cicadellidae) in the United States
Source: Insects. 2026 Mar 13;17(3):313. doi: 10.3390/insects17030313 (PMC13026111; doi:10.3390/insects17030313)
Supplement: Supplementary file 1 [file insects-17-00313-s001.zip]

Archive with 1 entries (1 files):
- insects-4190973-supplementary.pdf
